# Supplementary material for: Tumor Necrosis Factor Receptor Superfamily Member 21 Induces Endothelial-Mesenchymal Transition in Coronary Artery Endothelium of Type 2 Diabetes Mellitus
Source: Biomedicines. 2022 May 30;10(6):1282. doi: 10.3390/biomedicines10061282 (PMC9220259; doi:10.3390/biomedicines10061282)
Supplement: Supplementary file 1 [file biomedicines-10-01282-s001.zip]

Archive with 3 entries (2 files):
- biomedicines-1691997-supplementary/
- biomedicines-1691997-supplementary/RNA NGS data.xlsx
- biomedicines-1691997-supplementary/Table S1.pdf
