# Supplementary material for: Tumor Necrosis Factor Receptor Superfamily Member 21 Induces Endothelial-Mesenchymal Transition in Coronary Artery Endothelium of Type 2 Diabetes Mellitus
Source: Biomedicines. 2022 May 30;10(6):1282. doi: 10.3390/biomedicines10061282 (PMC9220259; doi:10.3390/biomedicines10061282)
Supplement: Supplementary file 1 [file biomedicines-10-01282-s001.zip › biomedicines-1691997-supplementary/RNA NGS data.xlsx]

## Sheet: 工作表2
ensembl_gene_id	symbol	entrezgene	description	log2FoldChange	pvalue	HCAEC	D_HCAEC
ENSG00000013297	CLDN11	5010	claudin 11	-6.37194	5.85193e-25	98.1397	1.18495
ENSG00000109193	SULT1E1	6783	sulfotransferase family 1E member 1	-6.36934	1.42194e-29	117.555	1.42193
ENSG00000138829	FBN2	2201	fibrillin 2	-5.70215	2.60233e-62	252.929	4.85828
ENSG00000265107	GJA5	2702	gap junction protein alpha 5	-4.37372	9.30415e-14	54.0434	2.60688
ENSG00000137573	SULF1	23213	sulfatase 1	-4.35115	1.32477e-86	379.686	18.6036
ENSG00000106484	MEST	4232	mesoderm specific transcript	-4.16296	2.29613e-06	22.2876	1.24419
ENSG00000133687	TMTC1	83857	transmembrane and tetratricopeptide repeat containing 1	-4.13748	5.52791e-16	65.6925	3.73258
ENSG00000163520	FBLN2	2199	fibulin 2	-4.10881	1.32465e-06	23.511	1.36269
ENSG00000164692	COL1A2	1278	collagen type I alpha 2	-3.94489	2.50254e-72	333.037	21.6253
ENSG00000011201	ANOS1	3730	anosmin 1	-3.82569	1.45488e-06	24.3621	1.71817
ENSG00000134363	FST	10468	follistatin	-3.63219	5.77939e-07	27.1813	2.19215
ENSG00000187513	GJA4	2701	gap junction protein alpha 4	-3.29269	9.2902e-12	54.5753	5.56924
ENSG00000132470	ITGB4	3691	integrin subunit beta 4	-3.19614	3.29183e-06	26.0642	2.84387
ENSG00000206341	HLA-H		major histocompatibility complex, class I, H (pseudogene)	-3.14239	3.16274e-11	53.8838	6.10247
ENSG00000137841	PLCB2	5330	phospholipase C beta 2	-3.13725	1.4357e-07	33.8835	3.85107
ENSG00000168824	NSG1	27065	neuron specific gene family member 1	-2.83286	7.70749e-07	32.926	4.62129
ENSG00000281181	CH507-513H4			-2.70202	1.62229e-08	45.107	6.93193
ENSG00000167772	ANGPTL4	51129	angiopoietin like 4	-2.60175	5.19304e-05	24.0961	3.96957
ENSG00000151640	DPYSL4	10570	dihydropyrimidinase like 4	-2.53948	1.52939e-05	28.2451	4.85828
ENSG00000183287	CCBE1	147372	collagen and calcium binding EGF domains 1	-2.458	2.34355e-08	48.8305	8.88709
ENSG00000187688	TRPV2	51393	transient receptor potential cation channel subfamily V member 2	-2.33598	4.22574e-05	27.8196	5.51
ENSG00000135480	KRT7	3855	keratin 7	-2.32606	1.87039e-28	204.099	40.7029
ENSG00000138650	PCDH10	57575	protocadherin 10	-2.3052	8.78065e-21	147.289	29.8014
ENSG00000146674	IGFBP3	3486	insulin like growth factor binding protein 3	-2.20034	7.59837e-13	91.4907	19.9071
ENSG00000138759	FRAS1	80144	Fraser extracellular matrix complex subunit 1	-2.05787	2.7099e-05	34.0431	8.17612
ENSG00000169851	PCDH7	5099	protocadherin 7	-2.03855	2.43755e-08	60.852	14.8118
ENSG00000154734	ADAMTS1	9510	ADAM metallopeptidase with thrombospondin type 1 motif 1	-1.96087	1.98219e-07	55.5859	14.2786
ENSG00000118946	PCDH17	27253	protocadherin 17	-1.82889	3.84201e-10	88.1928	24.8246
ENSG00000137033	IL33	90865	interleukin 33	-1.78186	1.60121e-17	169.098	49.1752
ENSG00000013588	GPRC5A	9052	G protein-coupled receptor class C group 5 member A	-1.74012	4.14744e-12	115.587	34.6004
ENSG00000196139	AKR1C3	8644	aldo-keto reductase family 1, member C3	-1.7357	4.64078e-09	82.8736	24.8839
ENSG00000149591	TAGLN	6876	transgelin	-1.73326	7.59357e-06	48.4582	14.5748
ENSG00000240583	AQP1	358	aquaporin 1 (Colton blood group)	-1.68423	1.1588e-07	70.6393	21.9807
ENSG00000145147	SLIT2	9353	slit guidance ligand 2	-1.68359	4.10852e-15	155.109	48.2865
ENSG00000151491	EPS8	2059	epidermal growth factor receptor pathway substrate 8	-1.63233	4.85382e-07	66.4903	21.4475
ENSG00000151414	NEK7	140609	NIMA related kinase 7	-1.55188	2.43068e-18	215.056	73.3481
ENSG00000174640	SLCO2A1	6578|80111	solute carrier organic anion transporter family member 2A1	-1.54524	7.03747e-06	57.2349	19.6108
ENSG00000117152	RGS4	5999	regulator of G-protein signaling 4	-1.48035	1.42802e-09	110.427	39.5772
ENSG00000154175	ABI3BP	25890	ABI family member 3 binding protein	-1.4437	1.97047e-30	410.804	151.021
ENSG00000138685	FGF2	2247	fibroblast growth factor 2	-1.42258	5.48507e-10	122.927	45.8574
ENSG00000107984	DKK1	22943	dickkopf WNT signaling pathway inhibitor 1	-1.41465	1.76128e-07	87.8204	32.9415
ENSG00000110427	KIAA1549L	25758	KIAA1549-like	-1.36084	5.96244e-15	207.556	80.8133
ENSG00000026508	CD44	960	CD44 molecule (Indian blood group)	-1.32496	1.11869e-13	195.482	78.0287
ENSG00000133110	POSTN	10631	periostin	-1.31238	3.13341e-22	337.984	136.091
ENSG00000010278	CD9	928	CD9 molecule	-1.16464	4.35943e-26	480.539	214.357
ENSG00000111341	MGP	4256	matrix Gla protein	-1.12428	1.32272e-10	187.662	86.0863
ENSG00000153246	PLA2R1	22925	phospholipase A2 receptor 1	-1.09662	6.92e-06	95.5333	44.6724
ENSG00000144810	COL8A1	1295	collagen type VIII alpha 1	-1.09467	3.7656e-61	1288.85	603.493
ENSG00000071967	CYBRD1	79901	cytochrome b reductase 1	-1.08378	1.4065e-09	176.439	83.2424
ENSG00000128849	CGNL1	84952	cingulin-like 1	-1.07594	1.96313e-06	110.161	52.2561
ENSG00000163661	PTX3	5806	pentraxin 3	-1.06961	1.38828e-21	447.294	213.112
ENSG00000085662	AKR1B1	231	aldo-keto reductase family 1, member B1 (aldose reductase)	-1.01609	5.68936e-09	180.694	89.3449
ENSG00000182492	BGN	633	biglycan	-1.01577	1.61052e-31	726.447	359.276
ENSG00000099282	TSPAN15	23555	tetraspanin 15	1.00648	7.59213e-05	49.0433	98.5282
ENSG00000118257	NRP2	8828	neuropilin 2	1.05332	6.64403e-22	259.366	538.262
ENSG00000022267	FHL1	2273	four and a half LIM domains 1	1.0571	3.59116e-06	59.6817	124.182
ENSG00000064651	SLC12A2	6558	solute carrier family 12 member 2	1.08783	5.51645e-11	111.385	236.752
ENSG00000136378	ADAMTS7	11173	ADAM metallopeptidase with thrombospondin type 1 motif 7	1.10858	2.93792e-05	43.1921	93.1367
ENSG00000140545	MFGE8	4240	milk fat globule-EGF factor 8 protein	1.15767	5.86442e-05	35.9048	80.1023
ENSG00000078596	ITM2A	9452	integral membrane protein 2A	1.17526	5.03289e-07	54.0965	122.168
ENSG00000184916	JAG2	3714	jagged 2	1.17843	8.59254e-07	51.5433	116.658
ENSG00000105499	PLA2G4C	8605	phospholipase A2 group IVC	1.18696	7.83463e-05	32.6069	74.2368
ENSG00000164284	GRPEL2	134266	GrpE like 2, mitochondrial	1.20185	9.01598e-06	39.9474	91.8925
ENSG00000049759	NEDD4L	23327	neural precursor cell expressed, developmentally down-regulated 4-like, E3 ubiquitin protein ligase	1.27111	1.0516e-08	57.7136	139.29
ENSG00000181381	DDX60L	91351	DEAD-box helicase 60-like	1.28195	7.80163e-09	57.5009	139.824
ENSG00000164035	EMCN	51705	endomucin	1.29571	5.65491e-08	49.522	121.575
ENSG00000156535	CD109	135228	CD109 molecule	1.29699	5.87182e-30	216.599	532.218
ENSG00000137831	UACA	55075	uveal autoantigen with coiled-coil domains and ankyrin repeats	1.30565	1.4625e-30	217.556	537.788
ENSG00000111859	NEDD9	4739	neural precursor cell expressed, developmentally down-regulated 9	1.36323	3.43478e-08	45.0007	115.769
ENSG00000146072	TNFRSF21	27242	tumor necrosis factor receptor superfamily member 21	1.37231	1.72576e-12	72.3415	187.281
ENSG00000165092	ALDH1A1	216	aldehyde dehydrogenase 1 family member A1	1.38482	1.37304e-36	226.652	591.88
ENSG00000242265	PEG10	23089	paternally expressed 10	1.45681	7.1101e-07	30.6919	84.2496
ENSG00000152689	RASGRP3	25780	RAS guanyl releasing protein 3	1.52832	2.18933e-10	44.4687	128.27
ENSG00000186642	PDE2A	5138	phosphodiesterase 2A	1.57379	2.92097e-05	17.8726	53.2041
ENSG00000119900	OGFRL1	79627	opioid growth factor receptor-like 1	1.62972	7.59498e-16	60.6924	187.814
ENSG00000159217	IGF2BP1	10642	insulin like growth factor 2 mRNA binding protein 1	1.66351	6.19108e-06	18.0854	57.2921
ENSG00000128641	MYO1B	4430	myosin IB	1.72844	1.02121e-09	29.8409	98.8837
ENSG00000196562	SULF2	55959	sulfatase 2	1.76215	2.64924e-59	200.482	680.04
ENSG00000117586	TNFSF4	7292	tumor necrosis factor superfamily member 4	1.77425	1.42519e-12	37.4474	128.093
ENSG00000235109	ZSCAN31	64288	zinc finger and SCAN domain containing 31	1.79431	2.71715e-08	22.3939	77.6732
ENSG00000170891	CYTL1	54360	cytokine like 1	1.89678	1.05221e-09	23.245	86.5603
ENSG00000069122	ADGRF5	221395	adhesion G protein-coupled receptor F5	1.93801	5.44374e-37	95.1078	364.43
ENSG00000171388	APLN	8862	apelin	1.96778	3.03711e-143	366.814	1434.85
ENSG00000270547	LINC01235	401492	long intergenic non-protein coding RNA 1235	2.09094	9.19314e-06	9.41503	40.1104
ENSG00000106852	LHX6	26468	LIM homeobox 6	2.36728	5.97047e-11	14.4683	74.6516
ENSG00000107562	CXCL12	6387	C-X-C motif chemokine ligand 12	2.41606	7.61987e-06	6.38307	34.0672
ENSG00000112186	CAP2	10486	CAP, adenylate cyclase-associated protein, 2 (yeast)	2.54314	1.05881e-07	7.76607	45.2649
ENSG00000197467	COL13A1	1305	collagen type XIII alpha 1	2.60653	1.22144e-08	8.298	50.5379
ENSG00000133101	CCNA1	8900	cyclin A1	2.74628	7.1641e-06	4.41496	29.6236
ENSG00000196611	MMP1	4312	matrix metallopeptidase 1	3.28751	0	213.088	2080.65
ENSG00000103512	NOMO1	23420	NODAL modulator 1	4.51212	1.08569e-40	7.76607	177.209
